# Supplementary material for: Comparing 3D Tooth Movement When Implementing the Same Virtual Setup on Different Software Packages
Source: J Clin Med. 2022 Sep 12;11(18):5351. doi: 10.3390/jcm11185351 (PMC9503059; doi:10.3390/jcm11185351)
Supplement: Supplementary file 1 [file jcm-11-05351-s001.zip]

Archive with 1 entries (1 files):
- jcm-1867811-supplementary.pdf
